# Supplementary material for: Multigene editing reveals that MtCEP1/2/12 redundantly control lateral root and nodule number in Medicago truncatula
Source: J Exp Bot. 2021 Feb 26;72(10):3661–76. doi: 10.1093/jxb/erab093 (PMC8096600; doi:10.1093/jxb/erab093)
Supplement: erab093_suppl_Supplementary_Tables [file erab093_suppl_supplementary_tables.xlsx]

## Sheet: Table S1
Supplementary Table S1. List of primers used in this study. The NA represents non assayed, because of the very low expression level of MtCEP10.
Spatial expression patterns	MtCEP1_Pro_F	GAATTCGCTGGTGACAAATTCAAGTTGGTTTTGG
	MtCEP1_Pro_R	GGATCCACACAAATAGAGAAGGTAGAGTAGAGAGAAT
	MtCEP2_Pro_F	ATGAATTCGACAACTTCAATTTGCAGTGGCAGAGAGG
	MtCEP2_Pro_R	GGATCCGCTAAATGTGCCTTTTAATAATTAATGTG
	MtCEP4_Pro_F	ATGGATCCCGTGTATGTGGTCAATTCGAAATCATC
	MtCEP4_Pro_R	ATGTCGACTCTCACCCAGGATGAAACTCTTTAAGC
	MtCEP5_Pro_F	GTCGACAAATGGGTTGTCTGGTTAAGTTGAAAGAG
	MtCEP5_Pro_R	AAGCTTGTGAGAATGAGAAAGTACTAATGAAGAAGG
	MtCEP6_Pro_F	ATGGATCCTGTGTGTGTGTGTGTGGGGCTTATGG
	MtCEP6_Pro_R	ATGTCGACGTTAAAATAAATGTGTTAAGGTAATGAGCT
	MtCEP8_Pro_F	GGATCCCCACATGGTTGTTCAAATATCACTACTC
	MtCEP8_Pro_R	GTCGACTTGTTTTGTGCCTTTTATAACTGGTGTGAG
	MtCEP12_Pro_F	GAATTCCCTGGCTTGAGGAGCCAACCCCATG
	MtCEP12_Pro_R	GGATCCTTGCCGTTTTGTAATTTTGAGAGTGATGTG
Mutant Sites Identificition	MtCEP1_cas9_F	ACTGTCACACTCACACACATTCCAC
	MtCEP1_cas9_R	GATGCTAGCTAGCTAACATTTTGAATTG
	MtCEP2_cas9_F	TCCTCAACTCAATCTTCAATTCCTTCCG
	MtCEP2_cas9_R	TCATAGTAGTACAACACATAAAGCTTAAC
	MtCEP4_cas9_F	CTCACTCTCACTCTATATCACTTGCATC
	MtCEP4_cas9_R	TATATTAACTCTCATTCATCAGCGGTGG
	MtCEP5_cas9_F	AACCATGGCACATTTCACTCGTAGTTG
	MtCEP5_cas9_R	CATTTATTAAAGTACAAGGTGCAAACTG
	MtCEP6_cas9_F	AGTGAAAGACATCACATGCCACGGTCG
	MtCEP6_cas9_R	TCAAGACAATGCATGAAGAAACCAACAT
	MtCEP8_cas9_F	CTCACACCAGTTATAAATGGCACAAAAC
	MtCEP8_cas9_R	AAATCTGCAATCACACTAGAACTACGC
	MtCEP12_cas9_F	CTCAAGCCCTATATATACCCTATACGC
	MtCEP12_cas9_R	TGTACTGTACACAGACTGAGCATGGAC
			PCR efficiency (%)	Tm (℃)
MtCEP qRT_PCR	MtCEP1_RT_F	CACACAAATGCATTCCAACC	95.9216	53.3
	MtCEP1_RT_R	TTTGGTAAGAATGACCAACACC		54.4
	MtCEP2_RT_F	TAGCTCGCATTTGCTTGTTC	99.4026	53.3
	MtCEP2_RT_R	AGCTTCAACATCTCCCTCCA		55.4
	MtCEP4_RT_F	AAGTCCACAAGCTCCTTCACA	97.5137	55.8
	MtCEP4_RT_R	GGTGGTGTTTGATGTCCTACC		57.8
	MtCEP5_RT_F	GGCACATTTCACTCGTAGTTGTT	98.7221	56.6
	MtCEP5_RT_R	GATCCCTCTAGATTTCTACCATTATTC		57.8
	MtCEP6_RT_F	GATTGTTCAAGGGAGGCATTT	97.6986	53.9
	MtCEP6_RT_R	GGACTATGCCCTGGAGATGTAG		59.9
	MtCEP7_RT_F	CGAGTGCAATCCACACTAACTC	98.3024	58.1
	MtCEP7_RT_R	GGTAACCATGGCCAACTCC		60
	MtCEP8_RT_F	ATGGCACAAAACAAGACCA	98.3284	54
	MtCEP8_RT_R	GCAACCCCATTTGAACCTAC		55.4
	MtCEP9_RT_F	GAAGCAGTCCTGGTGTTGGT	99.9385	57.4
	MtCEP9_RT_R	TTGTCCTTTTGTGCTTTGGTT		51.9
	MtCEP10_RT_F	AAAAGTCTACAACCTCCATCACA	NA	54.8
	MtCEP10_RT_R	TCAGATGAAAGAGGTTGTGGA		53.9
	MtCEP11_RT_F	GGTTTGATGGAAGTGATAGGG	96.4342	55.8
	MtCEP11_RT_R	CCAGGAGTAGTTGGACGAAAA		55.8
	MtCEP12_RT_F	TGGCAGACCCCTAATGAAAA	99.5753	53.3
	MtCEP12_RT_R	GGATTGTTGGGGTTGAATGG		55.4
	MtCEP13_RT_F	TGCATTTTCTCAATGATTTTTCTT	93.8378	50.1
	MtCEP13_RT_R	CCAGTTGCACCATTAACCAC		55.4
	MtACTIN11_F	ACCCAAAGCATCAAATAATAAGTCAACC	Laffont et al. (2020)	58.1
	MtACTIN11_R	TGGCATCACTCAGTACCTTTCAACTG		60.7
	MtRBP1_F	AGGGGCAAGTTCCTTCATTT	Laffont et al. (2020)	53.3
	MtRBP1_R	GGTAGAAGTGCTGGCTCAGG		59.5
CRISPR/Cas9 System Optimization	MtU6_1_F	ATCCAACATTTCACTTGAGTTAA
	MtU6_3_F	GATGTATATCGACGTCAAGAGC
	MtU6_5_F	GTTGTGTTAGGACTACTAATCTG
	MtU6_6_F	CATATTGAGAACATGAGGCC
	PCBC_F	GTTTTAGAGCTAGAAATAGCAA
	PCBC_MtU6_1_MR	TTAACTCAAGTGAAATGTTGGATTATTGGTTTATCTCATCGGAAC
	PCBC_MtU6_3_MR	GATGACAAACTCTACATCTACAATTATTGGTTTATCTCATCGGAAC
	PCBC_MtU6_5_MR	TTTACTAAAACGACACTCTATTGGTTTATCTCATCGGAAC
	PCBC_MtU6_6_MR	ACTTCAATTAAAATAGCTAACACTATTGGTTTATCTCATCGGAAC
	MtU6_1_R	AAGCCCTGCTGTTCGTCTAG
	MtU6_3_R	GTTAGATGGAGTGTGCTAGCGTA
	MtU6_5_R	AATTTAATGGTTCGCTTGTA
	MtU6_6_R	AAGCCTACTGGTTCGCTTGAAG
	HindIII_MtU6_3_F	ATATAAGCTTATTGTAGATGTAGAGTTTGTCATC
	HindIII_MtU6_6_F	ATATAAGCTTGTGTTAGCTATTTTAATTGA
	MtU6_3_SPR_R	GTCCACTGGGTTGGTCTCCCGTTAGATGGAGTGTGCTAG
	MtU6_6_SPR_R	GTCCACTGGGTTGGTCTCCCAAGCCTACTGGTTCGCTTGAAG
	MtU6_3_SPR_F	CTAGCACACTCCATCTAACGGGAGACCAACCCAGTGGAC
	MtU6_6_SPR_F	CTTCAAGCGAACCAGTAGGCTTGGGAGACCAACCCAGTGGAC
	PHSE401_R	GGCATGCAAGCTTATTGGGTTATCT
	Test1_Target2_F	GCTAAGTAACTTCATTCCTTC
	Test1_Target2_R	TGAGAAAAAGCATGTCATCTATG
	Test1_Target1_F	CTGTCGGGGCTGCTGTTATG
	Test1_Target1_R	TGATTGCTGAAGCTGATATC
	Test2/3_Target1_F	GCTAAGTAACTTCATTCCTTC
	Test2/3_Target1_R	TGAGAAAAAGCATGTCATCTATG
	Test2/3_Target2_F	CTGTCGGGGCTGCTGTTATG
	Test2/3_Target2_R	TGATTGCTGAAGCTGATATC

## Sheet: Table S2.
Supplementary Table S2. The target sites selected for STF and MtCEP editing, and the corresponding primers used in our study. (A) the target sites selected for STF and MtCEPs editing and the corresponding promoter combinations. The locus repreents the position of target (19-nt before NGG) in CDS sequence. (B) For targeting 2 sites, the multiplex PCR requires 4 primers with the sequence of Target1…
(A)
	Target1			Target2			Target3
Genes	Promoter	Sequence	Locus	Promoter	Sequence	Locus	Promoter	Sequence	Position
MtCEP1	AtU6-26	G-GAACATTGTGATGGTTCGA-TGG	100-118	MtU6-1	G-GAACATTGTGATGGTTCGA-TGG	100-118
MtCEP2	AtU6-26	A-CTACTACTCACTACAACTG-AGG	58-76	MtU6-3	C-CAAACTTCTATTGCTACGG-TGG	156-174
MtCEP4	AtU6-26	G-TGTTTGATGTCCTACCCCA-GGG	213-231	AtU6-29	A-AGTCCAGGACATAGCCCTG-GGG	196-214
MtCEP6	AtU6-26	G-GAAGTCTTCAAGACGTGTA-GGG	156-174	AtU6-29	A-CATCTCCAGGGCATAGTCC-AGG	203-221
MtCEP12	AtU6-26	G-GTCGACGATTTTCGACCAA-CGG	226-244	MtU6-6	C-TGGGAATCTAATGTTGTCG-CGG	173-191
MtCEP5/8	AtU6-26	A-ACACCGGGGCTATGTCCCG-GGG	218-236	MtU6-1	T-ACACCAGGACTGTTCCCAG-GGG	269-287
MtCEP1/2	AtU6-26	G-GAACATTGTGATGGTTCGA-TGG	100-118	MtU6-1	A-CTACTACTCACTACAACTG-AGG	58-76
MtCEP1/2/12	AtU6-26	G-GAACATTGTGATGGTTCGA-TGG	100-118	MtU6-1	A-CTACTACTCACTACAACTG-AGG	58-76	MtU6-6	C-TGGGAATCTAATGTTGTCG-CGG	173-191
STF-test1	AtU6-26	T-TATGGAAAGGAATGCCACG-TGG	709-727	AtU6-29	T-AATCCATCTGCAGCAGTTG-TGG	257-275
STF-test2	MtU6-3	C-TCACCACAACTGCTGCAGA-TGG	262-18	MtU6-1	T-AACTGCATCATATGCCACG-TGG	725-743
STF-test3	MtU6-6	C-TCACCACAACTGCTGCAGA-TGG	262-18	MtU6-5	T-AACTGCATCATATGCCACG-TGG	725-743
(B)
	Binary vector	Promoter	Target1 BsF0			Target1 BsF1
Target1 primer	PHSE401	AtU6-26	GNNNNNNNNNNNNNNNNNNNGTTTTAGAGCTAGAAATAGC			ATATATGGTCTCGATTGNNNNNNNNNNNNNNNNNNNGTT
	PHSE3-401	MtU6-3				ATATATGGTCTCTAACGNNNNNNNNNNNNNNNNNNNGTT
	PHSE6-401	MtU6-6				ATATATGGTCTCGCTTGNNNNNNNNNNNNNNNNNNNGTT
		Promoter	Target2 BsR0			Target2 BsR
Target2 primer	PCBC	AtU6-29	AACNNNNNNNNNNNNNNNNNNNCAATCTCTTAGTCGACTCTAC			ATTATTGGTCTCGAAACNNNNNNNNNNNNNNNNNNNC
	P1CBC	MtU6-1	AACNNNNNNNNNNNNNNNNNNNCAAGCCCTGCTGTTCGTCTAG
	P3CBC	MtU6-3	AACNNNNNNNNNNNNNNNNNNNCGTTAGATGGAGTGTGCTAGC
	P5CBC	MtU6-5	AACNNNNNNNNNNNNNNNNNNNCAATTTAATGGTTCGCTTGTA
	P6CBC	MtU6-6	AACNNNNNNNNNNNNNNNNNNNCAAGCCTACTGGTTCGCTTGA
(C)
	Binary vector	template	Promoter		F0			BSF	R0					R
Fragment1-target1	PHSE401	P1CBC	AtU6-26 (target1), MtU6-1 (target2)		GNNNNNNNNNNNNNNNNNNNGTTTTAGAGCTAGAAATAGC			ATATATGGTCTCGATTGNNNNNNNNNNNNNNNNNNNGTT	GGTCTCCAAGCCCTGCTGTTCGTCTAGG
Fragment2-target2/3		P6CBC	MtU6-3		GNNNNNNNNNNNNNNNNNNNGTTTTAGAGCTAGAAATAGC			ATATATGGTCTCGGCTTGNNNNNNNNNNNNNNNNNNNGTT	AACNNNNNNNNNNNNNNNNNNNCAAGCCTACTGGTTCGCTTGA					ATATATGGTCTCGGAAACNNNNNNNNNNNNNNNNNNNC

## Sheet: Table S3.
Supplementary Table S3. The sequences of the precursor proteins of the 16 MtCEPs identified from R108 and Jemalong A17 Mt5.0 genome assembly. The red letters represent the MtCEP domains.
gene name	Mt5.0 gene ID	Genotype	Protein Sequence
MtCEP1	MtrunA17_Chr8g0374821	A17	MAYKFQYTMKYFALFLALIACNYSLQSHARLIKPSNHHNVPISTSEKKVESTIKSNNEVASYFGDSSEAHTNAFQPTTPGNSPGVGHRYFTDEDIDVNSKKTVAQSKDDNKYVTEDTTNEFQKTNPGHSPGVGHSYQNKIGN.
		R108	MAKFQYTMKYFALFLALIACYYSLQSHARLIKPSNHHNVPISTSEKKVESTIKSNNEVASYFGDSSEAHTNAFQPTTPGNSPGVGHRYFTDEDIDVNSKKTVAQSKDDNKYVTEDTTNEFQKTNPGHSPGVGHSYQNKIGN
MtCEP2	MtrunA17_Chr8g0374781	A17	MAHLARICLFYVLLFLSHELLLTTTEGRSLRQSIQPPNIASTKMMSTSQLYHRSNRSLEGDVEAFRPTTPGHSPGIGHSINN.
		R108	MAHLARICLFYVLLFLSHELLLTTTEGRSLRQSIQPPNIASTKMMSTSQLYHRSNRSLEGDVEAFRPTTPGHSPGIGHSINN.
MtCEP4	MtrunA17_Chr5g0408281	A17	MGEKTMLLTFLLLIIMQQNIGSIEASRLLNINPPPTIPKSPQAPSHDYWYSINDDKGGDDAFRPTSPGHSPGVGHQTPPP
		R108	MGEKTMLLTFLLLIIMQQNIGSIEASRLLNINPPPTIPKSPQAPSHDYWYSINDDKGGDDAFRPTSPGHSPGVGHQTPPP
MtCEP5	MtrunA17_Chr5g0402471	A17	MAHFTRSCLIFVLLLISCELLSIEGRSLRKSIGSPKAASVETMTRSVVLSPRQLQNNGRNLEGSVEAFRPTTPGHSPGVGHSLKN.
		R108	MAHFTRSCLIFVLLLISCELLSIEGRSLRKSIGSPKAASVETMTRSVVLSPRQLQNNGRNLEGSVEAFRPTTPGHSPGVGHSLKN.
MtCEP6	MtrunA17_Chr8g0374771	A17	MENTKRLQIICVLILFLVLQQEVVIVQGRHLRSKLCRDCTKPHKRSIAHHGGKSSRRVGYEVDDFRPTSPGHSPGVGHSIHN
		R108	MENTKRLQIICVLILFLVLQQEVVIVQGRHLRSKLCRDCTKPHKRSIAHHGGKSSRRVGYEVDDFRPTSPGHSPGVGHSIHN
MtCEP7	MtrunA17_Chr8g0374811	A17	MGLFQVTTKYLIVILALSIVYNSFQITQARPIKPLNQQSSLNTQDSGAIHTNSFRPTTPGSSPGVGHRNFVVGDKNTRTMVVVQSPDVEVFVTNKRSDDGFKPTNPSHSPGVGHGYHTKIRHLN.
		R108	MGLFQVTTKYLIVILALSIVYNSFQITQARPIKPLNQQSSLNTQDSSAIHTNSFRPTTPGSSPGVGHRNFVVGDKNTRTMVVVQSPDVEFFVTNKRSDDGFKPTNPSHSPGVGHGYHTKIRHLN
MtCEP8	MtrunA17_Chr8g0374801	A17	MAQNKTIVFSVISLALIIFCMQSIEGRLVKYIDESNLLKNVKHDGISDANEATLVNVTPTILPPSAVVGSNGVAAPPPSHDVGAFRPTTPGNSPGVGHSIHY.
		R108	MAQNKTIVFSVISLALIIFCMQSIKGRLVKYIDESNLLKNVKHDGISDANAATLVNVTPTILPPSAVVGSNGVAAPPPSHDVGAFRPTTPGNSPGVGHSIHY
MtCEP9	MtrunA17_Chr8g0374791	A17	MGEFQAMQKYFAIFLVLVAYHIFLPTQARKIKPLIEDNPKPTFTSLKTAVNIPSPTFEKKVNLPMMPNHGVASIGDSSGDTNAFRPTTPGSSPGVGHRKFVGEVKDSTVVRSPNVKVFVTSERSKDAFKPTYPNHSPGVGHVNQSTKGQLN
		R108	MGEFQAMQKYFAIFLVLVAYHIFLPTQARKIKSLIEDNPKPTFTSLKTAVNIPSQTFEKKVNLPLMPNHGVASIGDSSGDTNAFRPTTPGSSPGVGHRKFVGEVKDSTVVRSPNVKVFVTSKRSKDAFKTTYPNHSPGVGHVNQSTKGQLN
MtCEP10	MtrunA17_Chr5g0411381	A17	MAEKIMFVTYLLILIIMQQYLGSMEASRFINDNNKDGDDAFRPTPSGHSLGVGHILPPPSSIIPKVLLKSQQPPSSDYLYTIKDDNKDGDDAFRPTPPGHSPGGGHTLPPSPPSIVPIISLKSLQPPSHDYWYSINDDNKDGDDAFRPNPPGHSPGGGHTLPPSPPSVIPTVLLENPQPISSDYFYNIKDDNKDGDDAFRPTPPGHSPGGGHTLPPSPPIVFMN
		R108	MAEKIMFVTYLLILIIMQQYLGSMEASRFINANNKDGDDAFRPTPSGHSLGVGHILPPPPSIIPKVLLKSQQPPSSDYLYTIKDDNKDGDDAFRPTPPGHSPGGGHTLPPSPPSIVPIISLKSLQPPSHDYWYSINDDNKDGDDAFRPTPPGHSPGGGHMLPPSPPSVLIPTVLLENPQPLSSDYFYNIKDDNKDGDDAFRPTPPGHSPGGGHTLPPSPPIVFMN
MtCEP11	MtrunA17_Chr8g0369751	A17	MAKKTIMLSFLVFLILVQNFGLMEVLGKNVEAPPTIPRVLLRSPQAPSIGFYTKNDDKDSQGDAFRPTSPGHSPGVGHDSPPNFP
		R108	MAKKTIMLSFLVFLILVQNFGLMEVIGKNVEAPPTIPRALLRSPQAPSIGFYTKNDDKDSQGDAFRPTTPGHSPGVGHDSPPNFP
MtCEP12	MtrunA17_Chr1g0153841	A17	MANSKLVFSSIFLVLIIFNLCFSTLGRPLMKRESKLEYVSAYENIVIWRRNILENEAATTLDSQNPHVGVEAEKLVDDFRPTDPGHSPGAGHSTPTIPMDTNMPQGVN
		R108	MANSKLVFSSIFLVLIIFNLCFSTLGRPLMKRESKLEYASAYENIVIWRRNILENEAATTLDSQNPHVGAEAEKLVDDFRPTDPGHSPGAGHSTPTIPMDTNMPQGVN
MtCEP13	MtrunA17_Chr8g0374831	A17	MAQNKSIFSMIFLGIIIFSQTFMSIDGRYLKSNEGKQSLMKHNEASNDDIIHVSISISNAEILNMTPPNMVVNGATGESSPPPPPPGRDISDFRPTTPGHSPGIGHSIHN
		R108	MAQNKCIFSMIFLGIIIFSQTFMSIDGRYLKSNEGKQSLMKHNEASNDDIIHVSISISNAEILTNMTPPNMVVNGATGESSPPPPPPGRDISDFRPTTPGHSPGIGHSIHN
MtCEP14	MtrunA17_Chr8g0379531	A17	MARFGGFLIIFLVLFSSLCLCLEGRKLVMGAEKQWKKMNMMKQSSRDGLFRSALPKGTVPSSSPTKKGHAVVVDEKLIERHLISMDRVLIVSVPSPGIGH
		R108	MARFGGFLIIFLVLFSSLCLCLEGRKLVMGAEKQWKKMNMMKQSSRDGLFRSALPKGTVPSSSPTKKGHADVVDEKLIERHLISMNRVLIVSVPSPGIGH
MtCEP15	MtrunA17_Chr2g0315541	A17	MARLNSVLLITLLVLVIYSLPSSIDARKILMKLETQDVSSLKGTLPLIEITNNNMPNIHGSGRLFAHLARNGRVLVSSNPSPGAGH
		R108	MARLNSVLLITLLVLVIYSLPSSIDARKILMKLETQDVSSLKGTLPLIEITNNNMPNIHGSGRLVAHLARNGRVLVSSNPSPGAGH
MtCEP16	MtrunA17_Chr3g0128851	A17	MTKRASKLIFMLIVLPLLLSLMCQEIAATSRLRSKESSCTSLGIACHVKVTVMDYSDQGNESPPPPSDDYGYDYDFYRKHGDIPSPGAGH
		R108	MTKRASKLIFMFIVLPLLLSLMCQEIAATSRLRSKESSCTSLGIACHVKVTVMDYSDQGNESPPPPSDDYGYDYDFYRKHGDIPSPGAGH
MtCEP17	MtrunA17_Chr2g0284361	A17	MGRIGTMQLVLFFILFVCFCSCLEGRKLHIDSSKETKKIDPSTRDNLFLTSLPKGKVPYSAPSKRGNSVEVDEKLVARHLISTEPAEVRILLRSVPSPGAGH
		R108	MGRIGTMQLVLFFIILFVCFCSCLEGRKLHIGSSKETKKIDPSTRDNLFLTSLPKGKVPYSAPSKRGNSVEVDEKLVARHLISTEPAEVRILLRSVPSPGAGHIINIIASSLHNLFVN

## Sheet: Table S4.
Supplementary Table S4. The sequence of the three new MtU6 promoter, consensus motifs (Upstream Sequencing Element (USE) and TATA box) were marked with red and blue colors.
Promoter	Genomic Locus Sites	Sequence
>MtU6-3	R108 1.0|MWMB01000009.1:4878709..4880208	ATTGTAGATGTAGAGTTTGTCATCTGAAAGGTTCCACTGGTTCTGATTCTTCAAGAGAGTTTGCTTCTTGAAAACATTCGGCAGCTTCTGACATTCTACCTTCAGCCTTGTGAAGAATACCAAGATGATACCAAGCAGAAGCATTAGAGCTGTTAAGCCGTAGTGCTTCCTTCAGATAGCTTCTAATAGCAGGATTTGTAGGTTTCAACACAAGTCCAAACCCAAGTTGCAATACTGTACACATAAATTTTGTAGGTTTCAACTTTGAGGAAAGATCCCTAATAATGTAAAAAGAGAGGTGAGGTACCAAATTGTATGTAAGGCAATAGACAACACAATACAGTTGATGATTTCAAAACTTTTGTATTACTTAAAGTGAGGGAAGAGGGTTCATTTCAT…
>MtU6-5	R108 1.0|MWMB01000001.1:17171670..17170171 (- Strand)	GAGTGTCGTTTTAGTAAAAAAAATTATTTTAAAATGAATATCATCACTTTTCAATATAGAATTATTATTTTACTTCCAATTATACCCTCTAATTAATTTCCAAAGCATTATACCAATAGTAAATAAAGTTAGTTTAGTAAAATTGTCATATCTTTTAACATTATTATTAGATTTCTTAATTTGTGTTTAAAAGCTTTAAACGATGATCATTTTTAAACAGAGAGTATAAAGTAGTAAAATAGTACTATTAGAAATGAATTGACGTGACATGCTATGAAAAGTCTGGAAGAGTATCGATAAAAGGCTACACTAGAGGTAGCTACTTATATGCGCAGGAACTGAAATCAAAAATGAAATAAAGGAGAAGGAAGATGCATGTTGTGTTATATAAGTGAAGGA…
>MtU6-6	R108 1.0|MWMB01000001.1:17169467..17167968 (- Strand)	GTGTTAGCTATTTTAATTGAAGTATTATCTTCCTTTACCTCTTATATTGATTCAGCTAAACTTGGGTTATTTGAAGAAGCAAATGAGCTATCAATGAGATCTACACTTGCAGAGTCAGTTTACAATGATGTTGTTTTTGGAATATGCCTATCTTATATGATCAATGAGGCATTTAATTGGGTGCATATGATATGATGGTGGAAAAAGGTGCTGCTCCTGGCTTGGGAATGATGACTCATGTGGAATTTGGTCTTAAATTTATCACATCCTTTTGGGATGTGATGATTGTATCACTTGTTCATTTTGCAAAGACAAGGTGCACTGCTACAAACTTTGGTTTAATCTGAAATAAAACAAAACTCACTGAGAGGAAGATGCATCCCAGTAGGTGAAAGTTGA…

## Sheet: Table S5
Supplementary Table S5. Mutation types of the CRISPR/Cas9 editing target site of MtCEP1, MtCEP2, and MtCEP12 in Mtcep1/2C, Mtcep1/2/12C and Mtcep1/2/5/8/12C. The "del" represents deletion, and "ins" represents insertion, the "/" represents the biallelic mutation. the NA represents non assayed.
	Background	mutant	Line	MtCEP1 Target1	MtCEP2 Target1	MtCEP12 Target2
	Mtcep5/8C-1	Mtcep1/2/5/8/12C	1	del65/ins1	del5/del2	del41/del3
			4	wt	del110	wt/del300
			5	del2/del35	ins1	del1/del61
			6	del7/ins1	NA	NA
			7	ins1	del2/del228	del1/del3
			35	ins1/del2	del7/del10	del321
			36	wt	wt	wt
			37	wt	wt	wt
			38	ins1	wt/del1	del9/sub
			39	del4/ins1	del8/ins1	del39
			43	wt/del43	del2/sub	wt/sub
	Mtcep5/8C-2	Mtcep1/2/5/8/12C	11	del1/wt	del1/wt	del2/del3
			14	ins1/del1	ins1/del2	NA
			24	wt/del1	wt/del1	wt/del11
			25	wt	wt	wt
	R108	Mtcep1/2/12C	1	del7/ins1	del42/del19	del2/wt
			7	ins1	del4/ins1	del26/del46
			10	del1/ins1	del1/ins1	ins1
			11	del8/del30	del1/wt	wt/sub
			15	wt/del1	del80/del1	wt/del185
			17	wt/del56	del2/del5	ins1
			23	wt	wt	wt
			30	wt/ins1	wt/del1	wt/sub
